# Supplementary material for: Targeting the IL-36 receptor with spesolimab mitigates residual inflammation and prevents generalized pustular psoriasis flares
Source: J Clin Invest. 2025 Jul 1;135(17):e188530. doi: 10.1172/JCI188530 (PMC12404765; doi:10.1172/JCI188530)
Supplement: Supporting data values [file jci-135-188530-s133.xlsx]

## Sheet: Supplementary Figure 4
			Control KO				IL36RN KO				AP1S3 KO
		n1	n2	n3		n1	n2	n3		n1	n2	n3
	No Treatment	1	1	1		1	1	1		1	1	1
	IL-17A (1 ng/ml)	1.22094	1.15974	1.3246		1.21944	2.03147	1.32279		0.469184	0.826825	0.443392
	IL-17A (10 ng/ml)	2.37019	2.149	2.70273		3.06118	3.64568	2.94126		1.16283	1.85269	1.21265
	IL-17A (20 ng/ml)	3.11661	3.12876	3.00038		4.99432	5.4116	3.50276		1.36102	2.09818	1.57595
	IL-36G (1 ng/ml)	2.10304	1.53222	1.78961		1.61167	2.30293	1.77634		0.820496	1.13076	1.03159
	IL-36G (5 ng/ml)	3.65632	2.07997	3.22209		6.60646	6.98235	5.58198		1.88723	1.93273	2.84156
	IL-36G (10 ng/ml)	1.93522	2.57307	2.67894		6.79733	8.27841	5.22877		2.21977	3.04949	2.79591
	No Treatment	1	1	1	1	1	1	1		1	1
	IL-17A (1 ng/ml)	1.1473	1.55905	1.57394		4.08111	2.6381	3.35043		1.38323	0.890846	0.700471
	IL-17A (10 ng/ml)	1.93886	4.01353	3.50262		5.58308	4.67745	5.30134		2.10367	2.02581	0.980547
	IL-17A (20 ng/ml)	3.39475	5.50926	5.15255		20.225	14.7174	12.4569		3.80318	3.20777	2.77595
	IL-36G (1 ng/ml)	1.26409	1.43611	1.29271		3.82244	3.05789	3.27313		1.85128	1.03456	1.3475
	IL-36G (5 ng/ml)	2.9576	3.00359	3.5622		16.5113	12.7029	12.3858		6.80376	4.1406	4.26662
	IL-36G (10 ng/ml)	2.2945	3.82065	3.1434		21.0026	10.3217	11.5055		10.2664	6.76398	8.26413
